# Supplementary material for: 1,1′-(p-Phenyl­enedimethyl­ene)dipyridinium bis­(hexa­fluoridophosphate)
Source: Acta Crystallogr Sect E Struct Rep Online. 2010 Sep 30;66(Pt 10):o2653. doi: 10.1107/S1600536810037992 (PMC2983422; doi:10.1107/S1600536810037992)
Supplement: Supplementary file 1 [file e-66-o2653-sup1.cif]

##############################################################################
###                                                                        ###
###        Electronic paper (Acta Crystallographica Section E)             ###
###                                                                        ###
##############################################################################
#                                                                            #
# This CIF contains the data in a paper accepted for publication in Acta     #
# Crystallographica Section E. It conforms to the requirements of Notes      #
# for Authors for Section E, and has been peer reviewed under the auspices   #
# of the IUCr Commission on Journals.                                        #
#                                                                            #
# Full details of the Crystallographic Information File format               #
# are given in the paper "The Crystallographic Information File (CIF):       #
# a New Standard Archive File for Crystallography" by S. R. Hall, F. H.      #
# Allen and I. D. Brown [Acta Cryst. (1991), A47, 655-685].                  #
#                                                                            #
# The current version of the core CIF dictionary is obtainable from          #
# ftp://ftp.iucr.org/pub/cif_core.dic. The current version number is 2.4.    #
#                                                                            #
# Software is freely available for graphical display of the structure(s) in  #
# this CIF.  For information consult the CIF home page http://www.iucr.org/  #
# cif/home.html                                                              #
#                                                                            #
# This file may be used for bona fide research purposes within the           #
# scientific community so long as proper attribution is given to the journal # 
# article from which it was obtained.                                        #
#                                                                            #
##############################################################################
                                             
data_global
_audit_creation_method     SHELXL-97
_journal_date_recd_electronic     2010-09-09
_journal_date_accepted     2010-09-22
_journal_name_full     'Acta Crystallographica, Section E'
_journal_year     2010
_journal_volume     66
_journal_issue     10
_journal_page_first     o2653
_journal_page_last     o2653
_journal_paper_category     QO
_journal_coeditor_code     JH2207
_publ_contact_author
;
     Dr. Seik Weng Ng
     Department of Chemistry
     University of Malaya
     50603 Kuala Lumpur
     Malaysia
;
_publ_contact_author_email     seikweng@um.edu.my
_publ_contact_author_fax     '03 7967 4193'
_publ_contact_author_phone     '03 7967 6778'
_publ_section_title
;
1,1'-(<i>p</i>-Phenylenedimethylene)dipyridinium bis(hexafluoridophosphate)
;
loop_
    _publ_author_name
    _publ_author_address
    'Abdul Rahim, Munirah Sufiyah'
;
     Department of Chemistry
     University of Malaya
     50603 Kuala Lumpur
     Malaysia
;
    'Alias, Yatimah'
;
     Department of Chemistry
     University of Malaya
     50603 Kuala Lumpur
     Malaysia
;
    'Ng, Seik Weng'
;
     Department of Chemistry
     University of Malaya
     50603 Kuala Lumpur
     Malaysia
;
_publ_section_synopsis     .
data_I
_audit_creation_method     SHELXL-97
_chemical_name_systematic
;
1,1'-(<i>p</i>-Phenylenedimethylene)dipyridinium bis(hexafluoridophosphate)
;
_chemical_name_common     ?
_chemical_formula_moiety     'C18 H18 N2 2+, 2(F6 P -)'
_chemical_formula_sum     'C18 H18 F12 N2 P2'
_chemical_formula_iupac     'C18 H18 N2 2+, 2P F6 -'
_chemical_formula_weight     552.28
_chemical_melting_point     ?
_symmetry_cell_setting     orthorhombic
_symmetry_space_group_name_H-M     'P b a m'
_symmetry_space_group_name_Hall     '-P 2 2ab'
loop_
    _symmetry_equiv_pos_as_xyz
    'x, y, z'
    '-x, -y, z'
    '-x+1/2, y+1/2, -z'
    'x+1/2, -y+1/2, -z'
    '-x, -y, -z'
    'x, y, -z'
    'x-1/2, -y-1/2, z'
    '-x-1/2, y-1/2, z'
_cell_length_a     11.1013(11)
_cell_length_b     12.6742(12)
_cell_length_c     7.3483(7)
_cell_angle_alpha     90.00
_cell_angle_beta     90.00
_cell_angle_gamma     90.00
_cell_volume     1033.91(17)
_cell_formula_units_Z     2
_cell_measurement_reflns_used     2836
_cell_measurement_theta_min     2.8
_cell_measurement_theta_max     28.2
_cell_measurement_temperature     100(2)
_exptl_crystal_description     Block
_exptl_crystal_colour     Colorless
_exptl_crystal_size_max     0.30
_exptl_crystal_size_mid     0.20
_exptl_crystal_size_min     0.10
_exptl_crystal_density_diffrn     1.774
_exptl_crystal_density_meas     ?
_exptl_crystal_density_method     'not measured'
_exptl_crystal_F_000     556
_exptl_absorpt_coefficient_mu     0.328
_exptl_absorpt_correction_type     multi-scan
_exptl_absorpt_process_details     '(SADABS; Sheldrick, 1996)'
_exptl_absorpt_correction_T_min     0.9080
_exptl_absorpt_correction_T_max     0.9679
_diffrn_ambient_temperature     100(2)
_diffrn_radiation_type     MoK\a
_diffrn_radiation_wavelength     0.71073
_diffrn_radiation_source     'fine-focus sealed tube'
_diffrn_radiation_monochromator     graphite
_diffrn_measurement_device_type     'Bruker SMART APEX'
_diffrn_measurement_method     '\w scans'
_diffrn_detector_area_resol_mean     ?
_diffrn_reflns_number     6200
_diffrn_reflns_av_R_equivalents     0.0276
_diffrn_reflns_av_sigmaI/netI     0.0229
_diffrn_reflns_theta_min     2.44
_diffrn_reflns_theta_max     27.50
_diffrn_reflns_theta_full     27.50
_diffrn_measured_fraction_theta_max     1.000
_diffrn_measured_fraction_theta_full     1.000
_diffrn_reflns_limit_h_min     -14
_diffrn_reflns_limit_h_max     14
_diffrn_reflns_limit_k_min     -12
_diffrn_reflns_limit_k_max     16
_diffrn_reflns_limit_l_min     -9
_diffrn_reflns_limit_l_max     8
_diffrn_standards_number     0
_diffrn_standards_interval_count     0
_diffrn_standards_interval_time     0
_diffrn_standards_decay_%     0
_reflns_number_total     1280
_reflns_number_gt     1121
_reflns_threshold_expression     I>2\s(I)
_refine_ls_structure_factor_coef     Fsqd
_refine_ls_matrix_type     full
_refine_ls_R_factor_all     0.0337
_refine_ls_R_factor_gt     0.0290
_refine_ls_wR_factor_gt     0.0840
_refine_ls_wR_factor_ref     0.0881
_refine_ls_goodness_of_fit_ref     1.053
_refine_ls_restrained_S_all     1.053
_refine_ls_number_reflns     1280
_refine_ls_number_parameters     91
_refine_ls_number_restraints     0
_refine_ls_hydrogen_treatment     constr
_refine_ls_weighting_scheme     calc
_refine_ls_weighting_details
         'calc w=1/[\s^2^(Fo^2^)+(0.0505P)^2^+0.3897P] where P=(Fo^2^+2Fc^2^)/3'
_atom_sites_solution_hydrogens     geom
_atom_sites_solution_primary     direct
_atom_sites_solution_secondary     difmap
_refine_ls_shift/su_max     0.000
_refine_ls_shift/su_mean     0.000
_refine_diff_density_max     0.332
_refine_diff_density_min     -0.440
_refine_ls_extinction_method     none
_refine_ls_extinction_coef     ?
loop_
    _atom_type_symbol
    _atom_type_description
    _atom_type_scat_dispersion_real
    _atom_type_scat_dispersion_imag
    _atom_type_scat_source
    'C' 'C' 0.0033 0.0016
                         'International Tables Vol C Tables 4.2.6.8 and 6.1.1.4'
    'H' 'H' 0.0000 0.0000
                         'International Tables Vol C Tables 4.2.6.8 and 6.1.1.4'
    'N' 'N' 0.0061 0.0033
                         'International Tables Vol C Tables 4.2.6.8 and 6.1.1.4'
    'F' 'F' 0.0171 0.0103
                         'International Tables Vol C Tables 4.2.6.8 and 6.1.1.4'
    'P' 'P' 0.1023 0.0942
                         'International Tables Vol C Tables 4.2.6.8 and 6.1.1.4'
_computing_data_collection     'APEX2 (Bruker, 2009)'
_computing_cell_refinement     'SAINT (Bruker, 2009)'
_computing_data_reduction     'SAINT (Bruker, 2009)'
_computing_structure_solution     'SHELXS97 (Sheldrick, 2008)'
_computing_structure_refinement     'SHELXL97 (Sheldrick, 2008)'
_computing_molecular_graphics     'X-SEED (Barbour, 2001)'
_computing_publication_material     'publCIF (Westrip, 2010)'
loop_
    _atom_site_type_symbol
    _atom_site_label
    _atom_site_fract_x
    _atom_site_fract_y
    _atom_site_fract_z
    _atom_site_U_iso_or_equiv
    _atom_site_adp_type
    _atom_site_calc_flag
    _atom_site_refinement_flags
    _atom_site_occupancy
    _atom_site_disorder_assembly
    _atom_site_disorder_group
    P P1 0.25173(4) 0.14923(4) 0.0000 0.01624(16) Uani d S 1 . .
    F F1 0.25218(7) 0.14917(6) 0.21872(11) 0.0238(2) Uani d . 1 . .
    F F2 0.31281(13) 0.26387(9) 0.0000 0.0351(3) Uani d S 1 . .
    F F3 0.12080(10) 0.20151(10) 0.0000 0.0281(3) Uani d S 1 . .
    F F4 0.19348(10) 0.03444(8) 0.0000 0.0238(3) Uani d S 1 . .
    F F5 0.38395(10) 0.09687(10) 0.0000 0.0282(3) Uani d S 1 . .
    N N1 0.00180(13) 0.29642(11) 0.5000 0.0151(3) Uani d S 1 . .
    C C1 0.17001(16) 0.45395(14) 0.5000 0.0227(4) Uani d S 1 . .
    H H1 0.2269 0.5100 0.5000 0.027 Uiso calc SR 1 . .
    C C2 0.12837(12) 0.41294(11) 0.3374(2) 0.0231(3) Uani d . 1 . .
    H H2 0.1579 0.4391 0.2247 0.028 Uiso calc R 1 . .
    C C3 0.04351(11) 0.33362(10) 0.34067(18) 0.0192(3) Uani d . 1 . .
    H H3 0.0143 0.3050 0.2296 0.023 Uiso calc R 1 . .
    C C4 -0.09367(16) 0.21325(14) 0.5000 0.0203(4) Uani d S 1 . .
    H H4A -0.1451 0.2225 0.3911 0.024 Uiso calc PR 0.50 . .
    H H4B -0.1451 0.2225 0.6089 0.024 Uiso calc PR 0.50 . .
    C C5 -0.04278(15) 0.10309(13) 0.5000 0.0153(4) Uani d S 1 . .
    C C6 -0.02152(11) 0.05152(10) 0.66385(17) 0.0181(3) Uani d . 1 . .
    H H6 -0.0364 0.0867 0.7758 0.022 Uiso calc R 1 . .
loop_
    _atom_site_aniso_label
    _atom_site_aniso_U_11
    _atom_site_aniso_U_22
    _atom_site_aniso_U_33
    _atom_site_aniso_U_12
    _atom_site_aniso_U_13
    _atom_site_aniso_U_23
    P1 0.0184(3) 0.0162(3) 0.0141(3) -0.00093(16) 0.000 0.000
    F1 0.0274(4) 0.0300(5) 0.0140(4) -0.0014(3) -0.0013(3) -0.0022(3)
    F2 0.0502(8) 0.0217(6) 0.0333(7) -0.0156(6) 0.000 0.000
    F3 0.0272(6) 0.0346(7) 0.0224(6) 0.0125(5) 0.000 0.000
    F4 0.0309(6) 0.0196(5) 0.0210(6) -0.0068(5) 0.000 0.000
    F5 0.0189(6) 0.0400(7) 0.0255(6) 0.0042(5) 0.000 0.000
    N1 0.0150(6) 0.0115(6) 0.0187(7) 0.0018(5) 0.000 0.000
    C1 0.0148(8) 0.0134(8) 0.0398(11) 0.0014(6) 0.000 0.000
    C2 0.0222(6) 0.0212(6) 0.0260(7) 0.0022(5) 0.0048(5) 0.0064(5)
    C3 0.0220(6) 0.0197(6) 0.0161(6) 0.0030(5) -0.0002(5) 0.0003(5)
    C4 0.0148(8) 0.0136(8) 0.0323(10) -0.0005(6) 0.000 0.000
    C5 0.0129(7) 0.0130(8) 0.0201(9) -0.0020(6) 0.000 0.000
    C6 0.0215(6) 0.0167(6) 0.0159(6) -0.0027(5) 0.0021(5) -0.0021(5)
loop_
    _geom_bond_atom_site_label_1
    _geom_bond_atom_site_label_2
    _geom_bond_site_symmetry_2
    _geom_bond_distance
    _geom_bond_publ_flag
    P1 F4 . 1.5921(11) ?
    P1 F3 . 1.5975(12) ?
    P1 F2 . 1.6034(12) ?
    P1 F1 6 1.6072(8) ?
    P1 F1 . 1.6072(8) ?
    P1 F5 . 1.6107(12) ?
    N1 C3 6_556 1.3444(15) ?
    N1 C3 . 1.3444(15) ?
    N1 C4 . 1.495(2) ?
    C1 C2 . 1.3828(18) ?
    C1 C2 6_556 1.3828(18) ?
    C1 H1 . 0.9500 ?
    C2 C3 . 1.3779(18) ?
    C2 H2 . 0.9500 ?
    C3 H3 . 0.9500 ?
    C4 C5 . 1.506(2) ?
    C4 H4A . 0.9900 ?
    C4 H4B . 0.9900 ?
    C5 C6 . 1.3902(15) ?
    C5 C6 6_556 1.3902(15) ?
    C6 C6 2 1.391(2) ?
    C6 H6 . 0.9500 ?
loop_
    _geom_angle_atom_site_label_1
    _geom_angle_atom_site_label_2
    _geom_angle_atom_site_label_3
    _geom_angle_site_symmetry_1
    _geom_angle_site_symmetry_3
    _geom_angle
    _geom_angle_publ_flag
    F4 P1 F3 . . 90.54(7) ?
    F4 P1 F2 . . 178.95(7) ?
    F3 P1 F2 . . 90.51(7) ?
    F4 P1 F1 . 6 90.05(3) ?
    F3 P1 F1 . 6 90.17(3) ?
    F2 P1 F1 . 6 89.95(3) ?
    F4 P1 F1 . . 90.05(3) ?
    F3 P1 F1 . . 90.17(3) ?
    F2 P1 F1 . . 89.95(3) ?
    F1 P1 F1 6 . 179.64(7) ?
    F4 P1 F5 . . 89.64(7) ?
    F3 P1 F5 . . 179.82(7) ?
    F2 P1 F5 . . 89.31(7) ?
    F1 P1 F5 6 . 89.83(3) ?
    F1 P1 F5 . . 89.83(3) ?
    C3 N1 C3 6_556 . 121.11(16) ?
    C3 N1 C4 6_556 . 119.44(8) ?
    C3 N1 C4 . . 119.44(8) ?
    C2 C1 C2 . 6_556 119.60(17) ?
    C2 C1 H1 . . 120.2 ?
    C2 C1 H1 6_556 . 120.2 ?
    C3 C2 C1 . . 119.18(14) ?
    C3 C2 H2 . . 120.4 ?
    C1 C2 H2 . . 120.4 ?
    N1 C3 C2 . . 120.45(13) ?
    N1 C3 H3 . . 119.8 ?
    C2 C3 H3 . . 119.8 ?
    N1 C4 C5 . . 112.81(14) ?
    N1 C4 H4A . . 109.0 ?
    C5 C4 H4A . . 109.0 ?
    N1 C4 H4B . . 109.0 ?
    C5 C4 H4B . . 109.0 ?
    H4A C4 H4B . . 107.8 ?
    C6 C5 C6 . 6_556 120.02(16) ?
    C6 C5 C4 . . 119.97(8) ?
    C6 C5 C4 6_556 . 119.97(8) ?
    C5 C6 C6 . 2 119.99(8) ?
    C5 C6 H6 . . 120.0 ?
    C6 C6 H6 2 . 120.0 ?
loop_
    _geom_torsion_atom_site_label_1
    _geom_torsion_atom_site_label_2
    _geom_torsion_atom_site_label_3
    _geom_torsion_atom_site_label_4
    _geom_torsion_site_symmetry_1
    _geom_torsion_site_symmetry_2
    _geom_torsion_site_symmetry_3
    _geom_torsion_site_symmetry_4
    _geom_torsion
    _geom_torsion_publ_flag
    C2 C1 C2 C3 6_556 . . . 1.7(3) ?
    C3 N1 C3 C2 6_556 . . . -1.6(2) ?
    C4 N1 C3 C2 . . . . 177.67(13) ?
    C1 C2 C3 N1 . . . . -0.1(2) ?
    C3 N1 C4 C5 6_556 . . . -90.39(12) ?
    C3 N1 C4 C5 . . . . 90.39(12) ?
    N1 C4 C5 C6 . . . . 91.26(13) ?
    N1 C4 C5 C6 . . . 6_556 -91.26(13) ?
    C6 C5 C6 C6 6_556 . . 2 0.3(3) ?
    C4 C5 C6 C6 . . . 2 177.77(16) ?
