# Supplementary material for: 1,1′-(p-Phenyl­enedimethyl­ene)dipyridinium bis­(hexa­fluoridophosphate)
Source: Acta Crystallogr Sect E Struct Rep Online. 2010 Sep 30;66(Pt 10):o2653. doi: 10.1107/S1600536810037992 (PMC2983422; doi:10.1107/S1600536810037992)
Supplement: Supplementary file 2 [file e-66-o2653-Isup2.hkl]

# 
# h,k,l, Fc-squared, Fo-squared, sigma(Fo-squared) and status flag 
# 
data_I
_shelx_title '  Pbam' 
_shelx_refln_list_code          4 
_shelx_F_calc_maximum      171.22 
_exptl_crystal_F_000       556.00 
_reflns_d_resolution_high  0.7697 
 
loop_ 
 _symmetry_equiv_pos_as_xyz 
 'x, y, z' 
 '-x, -y, z' 
 '-x+1/2, y+1/2, -z' 
 'x+1/2, -y+1/2, -z' 
 '-x, -y, -z' 
 'x, y, -z' 
 'x-1/2, -y-1/2, z' 
 '-x-1/2, y-1/2, z' 
 
_cell_length_a    11.1013 
_cell_length_b    12.6742 
_cell_length_c     7.3483 
_cell_angle_alpha  90.000 
_cell_angle_beta   90.000 
_cell_angle_gamma  90.000 
 
_shelx_F_squared_multiplier     1.000 
 
loop_ 
 _refln_index_h 
 _refln_index_k 
 _refln_index_l 
 _refln_F_squared_calc 
 _refln_F_squared_meas 
 _refln_F_squared_sigma 
 _refln_observed_status 
   2   0   0     1917.73     1895.92     36.94 o 
   4   0   0     4345.92     4154.25     80.66 o 
   6   0   0      577.34      550.23     13.14 o 
   8   0   0     4770.90     4872.71     96.31 o 
  10   0   0      624.96      602.35     21.85 o 
  12   0   0       53.92       51.48      5.16 o 
  14   0   0     1224.88     1310.84     47.69 o 
   1   1   0       16.35        6.71      0.55 o 
   2   1   0       15.44       16.58      2.70 o 
   3   1   0     2603.88     2673.48     36.85 o 
   4   1   0      305.67      284.70      5.21 o 
   5   1   0     1988.47     2098.46     29.81 o 
   6   1   0      288.31      307.72      6.90 o 
   7   1   0      355.92      374.72      7.20 o 
   8   1   0      267.50      284.17      6.22 o 
   9   1   0       42.86       43.36      3.08 o 
  10   1   0       64.61       62.84      4.10 o 
  11   1   0      118.73      116.70      4.34 o 
  12   1   0       32.20       32.23      3.57 o 
  13   1   0       19.17       13.25      3.32 o 
  14   1   0      143.61      155.98      9.08 o 
   0   2   0     1582.28     1612.42     44.24 o 
   1   2   0     7698.12     7582.70    121.44 o 
   2   2   0      100.29      114.51      3.17 o 
   3   2   0    18616.18    16952.98    436.45 o 
   4   2   0      361.49      364.60     12.46 o 
   5   2   0     1325.82     1257.81     21.46 o 
   6   2   0     1071.18     1100.38     19.34 o 
   7   2   0     9697.37     9707.45    132.44 o 
   8   2   0      423.27      403.81      7.98 o 
   9   2   0      389.65      369.03      7.80 o 
  10   2   0       35.07       38.39      2.78 o 
  11   2   0      821.78      803.87     14.62 o 
  12   2   0      158.06      167.49      6.69 o 
  13   2   0      463.67      488.12     15.31 o 
  14   2   0        6.65        6.79      3.05 o 
   1   3   0     2446.33     2521.23     34.64 o 
   2   3   0     1029.29     1073.35     17.96 o 
   3   3   0     3408.27     3426.12     54.60 o 
   4   3   0     5262.57     5423.72     74.19 o 
   5   3   0     2462.31     2591.98     42.20 o 
   6   3   0        0.91        2.32      1.34 o 
   7   3   0        9.46        7.87      1.95 o 
   8   3   0       54.86       67.03      2.96 o 
   9   3   0       17.23       23.35      5.29 o 
  10   3   0      785.29      747.45     13.52 o 
  11   3   0       38.63       44.97      3.17 o 
  12   3   0        8.22        6.91      1.82 o 
  13   3   0        0.60        1.73      2.62 o 
  14   3   0        7.83        5.55      4.67 o 
   0   4   0     3528.29     3511.26     70.71 o 
   1   4   0     3342.33     3460.28     47.46 o 
   2   4   0     1025.19      945.94     13.91 o 
   3   4   0      896.54      823.74     14.42 o 
   4   4   0     2261.61     2146.64     56.21 o 
   5   4   0      346.82      320.89      6.17 o 
   6   4   0     5883.23     5991.89     82.61 o 
   7   4   0     1251.95     1178.28     48.75 o 
   8   4   0     2766.08     2677.73     44.85 o 
   9   4   0     2468.85     2330.99    137.25 o 
  10   4   0     2251.02     2188.66     38.08 o 
  11   4   0      212.67      199.23      5.88 o 
  12   4   0       10.81       14.45      2.19 o 
  13   4   0      210.09      208.30      7.77 o 
   1   5   0      368.70      370.44      6.28 o 
   2   5   0        5.33        2.17      0.88 o 
   3   5   0     9643.97     9948.38    135.63 o 
   4   5   0     1996.18     2063.38     34.14 o 
   5   5   0     2607.97     2842.74     40.33 o 
   6   5   0      397.39      442.72      8.26 o 
   7   5   0       29.11       37.11      2.43 o 
   8   5   0      243.69      240.31      5.89 o 
   9   5   0      691.44      667.44     12.28 o 
  10   5   0       72.86       63.71      4.84 o 
  11   5   0        0.13       -0.19      1.25 o 
  12   5   0      121.83      119.63      5.47 o 
  13   5   0       92.98      111.63      7.54 o 
   0   6   0      210.45      159.10      5.57 o 
   1   6   0     2409.48     2387.81     33.56 o 
   2   6   0     2140.64     2176.16     30.86 o 
   3   6   0     1093.00     1029.25     15.67 o 
   4   6   0     7434.91     7475.71    233.32 o 
   5   6   0     1695.35     1687.55     28.87 o 
   6   6   0     2734.80     2829.01     40.62 o 
   7   6   0      448.99      447.83      8.76 o 
   8   6   0      308.51      314.51      8.30 o 
   9   6   0      581.76      601.07     11.48 o 
  10   6   0      799.93      761.79     14.08 o 
  11   6   0      239.40      243.64      6.77 o 
  12   6   0      527.74      489.15     35.79 o 
  13   6   0      897.14      909.98     24.44 o 
   1   7   0      323.78      351.53      6.38 o 
   2   7   0     2817.32     2935.95     47.55 o 
   3   7   0       10.08       11.97      1.34 o 
   4   7   0      200.29      211.12      4.85 o 
   5   7   0        9.22        4.92      1.15 o 
   6   7   0      407.06      392.74     19.14 o 
   7   7   0      404.49      406.92      8.32 o 
   8   7   0       13.11       12.99      1.81 o 
   9   7   0        5.73        3.35      1.74 o 
  10   7   0       62.72       56.20      6.00 o 
  11   7   0       23.63       20.53      2.53 o 
  12   7   0       45.04       57.21      4.62 o 
  13   7   0       22.75       14.68      2.99 o 
   0   8   0      438.86      470.45     11.61 o 
   1   8   0     5545.23     5665.15     77.97 o 
   2   8   0     2565.97     2692.97     38.30 o 
   3   8   0     4664.45     4622.60     64.28 o 
   4   8   0      186.36      176.81      4.50 o 
   5   8   0     1538.83     1527.63     27.77 o 
   6   8   0      734.67      751.95     14.97 o 
   7   8   0     1240.48     1237.19     19.90 o 
   8   8   0       15.27       16.18      2.00 o 
   9   8   0      167.44      179.71      9.59 o 
  10   8   0      140.06      140.11      5.02 o 
  11   8   0      422.97      455.88     12.34 o 
  12   8   0       47.26       61.07      4.84 o 
   1   9   0       69.50       69.45      2.64 o 
   2   9   0       77.88       87.80      3.00 o 
   3   9   0      186.09      188.99      4.67 o 
   4   9   0        2.20        4.60      1.29 o 
   5   9   0        4.69        8.01      1.62 o 
   6   9   0      191.98      185.73      7.01 o 
   7   9   0      267.90      237.06      7.02 o 
   8   9   0        7.32        9.26      1.80 o 
   9   9   0      378.70      329.16      7.99 o 
  10   9   0      199.16      200.12      7.12 o 
  11   9   0       81.68       88.05      6.00 o 
  12   9   0       20.69       28.22      3.64 o 
   0  10   0     1432.40     1450.22     31.11 o 
   1  10   0       64.41       62.30      2.70 o 
   2  10   0     3400.42     3435.04     48.74 o 
   3  10   0       13.92       17.94      2.89 o 
   4  10   0     4029.57     3985.34     56.48 o 
   5  10   0       33.48       40.21      2.66 o 
   6  10   0      257.11      270.29      6.69 o 
   7  10   0       42.32       47.25      3.51 o 
   8  10   0        2.31       15.36      7.61 o 
   9  10   0      183.65      185.04      5.85 o 
  10  10   0      853.17      868.94     23.39 o 
  11  10   0       10.73       10.60      2.38 o 
   1  11   0      778.08      768.29     26.93 o 
   2  11   0        0.01        1.70      1.93 o 
   3  11   0       50.02       53.44      6.38 o 
   4  11   0      497.03      449.67     13.58 o 
   5  11   0        8.30        5.01      2.33 o 
   6  11   0        0.04        0.08      1.97 o 
   7  11   0       62.47       58.91      5.32 o 
   8  11   0        9.51        3.07      2.66 o 
   9  11   0      117.79      100.32      7.14 o 
  10  11   0        2.19       -0.43      2.49 o 
   0  12   0        2.23        0.69      2.71 o 
   1  12   0      265.67      277.95     20.40 o 
   2  12   0       93.75       81.45      5.95 o 
   3  12   0     1064.75     1134.79     27.47 o 
   4  12   0        2.00        0.96      1.93 o 
   5  12   0     1167.60     1139.52     27.85 o 
   6  12   0      296.31      261.74     10.23 o 
   7  12   0      642.62      631.98     18.33 o 
   8  12   0       14.17       11.00      6.37 o 
   9  12   0      690.01      737.93     20.96 o 
   1  13   0      134.66      119.86     10.80 o 
   2  13   0        6.89       10.07      3.78 o 
   3  13   0        1.29       -0.80      1.99 o 
   4  13   0      118.10      108.63      6.51 o 
   5  13   0       21.14       20.01      3.53 o 
   6  13   0       86.55      106.10      6.98 o 
   7  13   0        1.63        4.10      2.65 o 
   8  13   0        1.98        2.88      2.61 o 
   0  14   0      128.78      173.67     11.73 o 
   1  14   0       37.33       39.68      4.67 o 
   2  14   0      397.19      401.85     13.68 o 
   3  14   0      408.59      397.17     13.64 o 
   4  14   0      245.53      233.62     10.01 o 
   5  14   0      208.83      245.91     10.52 o 
   6  14   0      643.58      644.46     19.30 o 
   7  14   0       60.07       70.04      7.82 o 
   1  15   0       11.15        9.90      4.20 o 
   2  15   0        2.82        2.04      2.42 o 
   3  15   0        0.05        0.55      2.27 o 
   4  15   0       23.96       21.97      4.03 o 
   5  15   0      360.18      339.91     24.59 o 
   0  16   0     1050.92     1084.83     40.54 o 
   1  16   0      405.66      433.77     17.48 o 
   2  16   0      242.30      261.91     22.06 o 
   3  16   0       80.90       89.08      7.48 o 
   0   0   1     1567.39     1763.10     34.57 o 
   2   0   1    29315.01    25166.01    803.68 o 
   4   0   1       74.78      101.84      2.47 o 
   6   0   1     2255.86     2237.87     32.04 o 
   8   0   1      738.97      739.28     12.57 o 
  10   0   1       25.95       24.85      2.22 o 
  12   0   1       41.03       45.79      5.03 o 
  14   0   1      228.05      256.83      9.07 o 
   1   1   1        0.90        0.88      0.25 o 
   2   1   1        1.81        3.01      0.35 o 
   3   1   1     2860.72     2981.01     30.98 o 
   4   1   1      816.83      850.13      9.64 o 
   5   1   1      890.51      894.84     10.32 o 
   6   1   1      347.35      355.69      5.01 o 
   7   1   1        9.75       10.13      0.96 o 
   8   1   1       33.22       34.96      1.68 o 
   9   1   1      100.82       97.62      2.52 o 
  10   1   1        2.99        3.25      0.93 o 
  11   1   1       66.33       69.74      2.83 o 
  12   1   1        8.73        9.29      2.13 o 
  13   1   1        0.39        0.05      1.25 o 
  14   1   1        4.78        1.11      1.67 o 
   0   2   1     1172.45      666.32     13.89 o 
   1   2   1    18975.39    16312.14    473.99 o 
   2   2   1     1705.65     1689.78     17.77 o 
   3   2   1      404.46      528.69      6.23 o 
   4   2   1       24.29       26.41      1.00 o 
   5   2   1     1239.90     1239.68     13.97 o 
   6   2   1        0.28        0.66      0.49 o 
   7   2   1     1195.06     1131.78     13.29 o 
   8   2   1      116.34      121.39      2.67 o 
   9   2   1     1675.05     1709.24     19.72 o 
  10   2   1      377.10      387.27      5.91 o 
  11   2   1       12.20       10.01      1.50 o 
  12   2   1        0.51        2.17      1.27 o 
  13   2   1      226.84      243.16      5.99 o 
  14   2   1       79.09       77.02      3.97 o 
   1   3   1      754.69      765.72     14.87 o 
   2   3   1     1842.21     1929.57     21.91 o 
   3   3   1     1979.35     2034.21     23.25 o 
   4   3   1      405.65      391.30      5.08 o 
   5   3   1       11.26        8.11      0.88 o 
   6   3   1     4589.81     4912.62     51.53 o 
   7   3   1      461.60      501.91      6.48 o 
   8   3   1      236.08      225.72      4.13 o 
   9   3   1       48.73       44.03      3.05 o 
  10   3   1      135.84      129.81      4.48 o 
  11   3   1       26.57       25.11      1.89 o 
  12   3   1       15.79       14.01      1.83 o 
  13   3   1        3.71        5.16      1.65 o 
  14   3   1        0.30        1.31      1.63 o 
   0   4   1      185.18      150.33      3.68 o 
   1   4   1       13.38       23.99      1.07 o 
   2   4   1      293.09      267.68      3.38 o 
   3   4   1       42.15       36.62      1.14 o 
   4   4   1      662.37      612.25      7.48 o 
   5   4   1     1203.09     1254.98     15.32 o 
   6   4   1     1828.76     1756.88     26.15 o 
   7   4   1     1726.57     1713.36     22.81 o 
   8   4   1     2140.64     2161.98     22.67 o 
   9   4   1      260.22      256.47      4.46 o 
  10   4   1      106.68      114.66      4.13 o 
  11   4   1      262.81      244.97      5.46 o 
  12   4   1      749.37      749.67     13.12 o 
  13   4   1       46.24       50.04      3.42 o 
   1   5   1     3320.53     3485.38     36.33 o 
   2   5   1        1.41        1.26      0.76 o 
   3   5   1       33.56       25.52      1.13 o 
   4   5   1      390.63      420.39      5.28 o 
   5   5   1      262.33      299.20      4.25 o 
   6   5   1      320.70      315.99      4.58 o 
   7   5   1       49.32       57.54      2.13 o 
   8   5   1        6.55        5.24      1.42 o 
   9   5   1      119.89      117.79      3.13 o 
  10   5   1      134.99      140.74      3.36 o 
  11   5   1       12.91       10.09      1.56 o 
  12   5   1        3.07        1.89      1.50 o 
  13   5   1      130.49      137.82      4.56 o 
   0   6   1      485.60      510.10      8.25 o 
   1   6   1       26.81       34.30      1.15 o 
   2   6   1      755.92      731.71      8.64 o 
   3   6   1     1113.59     1139.87     12.15 o 
   4   6   1      832.98      779.70      8.87 o 
   5   6   1     1155.07     1178.44     12.85 o 
   6   6   1      781.10      773.46      9.17 o 
   7   6   1      450.84      465.63      6.37 o 
   8   6   1      618.93      615.25      8.04 o 
   9   6   1      306.32      297.61      5.35 o 
  10   6   1      357.97      364.61      6.30 o 
  11   6   1      248.30      272.41      5.92 o 
  12   6   1      130.74      131.62      5.22 o 
  13   6   1        2.45        3.25      1.51 o 
   1   7   1       28.00       27.81      1.06 o 
   2   7   1     1298.92     1302.09     13.71 o 
   3   7   1      318.68      341.34      4.89 o 
   4   7   1      624.96      638.98      7.64 o 
   5   7   1      183.53      180.04      3.24 o 
   6   7   1      181.44      182.74      3.54 o 
   7   7   1      157.51      165.12      3.36 o 
   8   7   1      252.79      270.72      4.95 o 
   9   7   1       46.79       46.63      2.37 o 
  10   7   1       49.76       41.63      2.21 o 
  11   7   1        0.20        0.73      1.15 o 
  12   7   1      143.03      138.14      5.77 o 
   0   8   1     1368.98     1432.87     21.20 o 
   1   8   1     1305.21     1300.63     13.76 o 
   2   8   1       32.42       25.33      1.81 o 
   3   8   1     4675.64     4722.48     49.59 o 
   4   8   1      505.81      513.65      6.56 o 
   5   8   1     1294.96     1312.96     14.42 o 
   6   8   1       63.04       70.11      2.26 o 
   7   8   1      129.57      124.14      2.93 o 
   8   8   1       33.36       33.59      1.84 o 
   9   8   1       29.96       36.53      2.46 o 
  10   8   1        5.17        3.98      1.38 o 
  11   8   1      419.74      433.64      7.59 o 
  12   8   1      153.91      156.54      5.32 o 
   1   9   1      119.20      132.81      2.47 o 
   2   9   1        8.59        8.96      1.30 o 
   3   9   1       26.10       31.32      1.66 o 
   4   9   1       11.22       10.64      1.14 o 
   5   9   1      217.16      217.96      3.84 o 
   6   9   1        2.25        1.64      0.86 o 
   7   9   1       74.96       60.66      2.37 o 
   8   9   1        0.41       -0.45      0.90 o 
   9   9   1      136.97      126.75      3.53 o 
  10   9   1       29.44       29.69      2.34 o 
  11   9   1        1.45        0.25      1.33 o 
   0  10   1      989.90      953.89     18.17 o 
   1  10   1        2.97        2.48      1.04 o 
   2  10   1      907.86      908.30     12.43 o 
   3  10   1       18.89       22.36      1.73 o 
   4  10   1     1636.97     1670.39     21.89 o 
   5  10   1        0.70        1.14      0.95 o 
   6  10   1      309.75      306.93      6.66 o 
   7  10   1        7.65        7.88      1.42 o 
   8  10   1      113.63      112.32      3.63 o 
   9  10   1       53.31       56.39      3.02 o 
  10  10   1      130.76      150.78      4.96 o 
  11  10   1        7.32        6.77      1.92 o 
   1  11   1        0.02       -0.38      0.92 o 
   2  11   1      572.46      540.10      8.47 o 
   3  11   1      389.91      371.68      6.58 o 
   4  11   1        5.73        7.99      1.36 o 
   5  11   1      142.79      137.83      7.82 o 
   6  11   1       37.18       30.77      2.19 o 
   7  11   1       18.81       20.17      2.26 o 
   8  11   1        0.11        0.43      1.22 o 
   9  11   1      101.16       99.73      3.89 o 
  10  11   1        0.67        1.83      1.83 o 
   0  12   1       99.01       89.60      5.51 o 
   1  12   1       63.07       61.48      4.76 o 
   2  12   1        2.55        1.71      1.43 o 
   3  12   1      584.21      560.90     11.42 o 
   4  12   1      119.29      111.28      4.46 o 
   5  12   1      421.19      417.45      9.53 o 
   6  12   1        3.06        1.08      1.15 o 
   7  12   1      333.74      362.52      8.95 o 
   8  12   1       45.77       44.25      3.49 o 
   9  12   1      274.21      294.40      9.60 o 
   1  13   1        0.02        0.39      1.35 o 
   2  13   1      237.46      227.72      8.40 o 
   3  13   1       47.92       46.21      3.40 o 
   4  13   1       62.07       65.21      3.96 o 
   5  13   1        7.92        4.36      1.76 o 
   6  13   1      120.89      121.44      5.82 o 
   7  13   1        3.59        3.68      1.93 o 
   8  13   1        0.15        3.15      1.88 o 
   0  14   1       65.23       70.25      6.02 o 
   1  14   1       27.48       30.52      2.89 o 
   2  14   1      115.28      109.76      4.68 o 
   3  14   1       21.74       19.70      2.51 o 
   4  14   1      352.44      355.75      9.12 o 
   5  14   1      157.83      150.75      5.65 o 
   6  14   1      158.61      163.21      6.04 o 
   7  14   1      184.80      184.02      7.59 o 
   1  15   1        7.76        7.94      2.06 o 
   2  15   1        3.54        2.75      1.74 o 
   3  15   1      131.88      135.48      5.55 o 
   4  15   1       16.23       19.40      2.75 o 
   5  15   1       67.86       81.92      4.92 o 
   0  16   1       66.34       69.56      6.45 o 
   1  16   1      117.76      123.21      5.60 o 
   2  16   1      305.32      304.23      8.79 o 
   3  16   1      117.71      124.86      5.71 o 
   0   0   2    15696.83    15301.37    690.17 o 
   2   0   2      987.97      874.22     18.45 o 
   4   0   2     2027.84     2121.23     29.91 o 
   6   0   2      152.38      174.18      5.25 o 
   8   0   2        2.11        0.47      0.90 o 
  10   0   2      367.05      340.26      9.29 o 
  12   0   2       68.73       67.12      4.75 o 
  14   0   2      168.66      172.18      7.56 o 
   1   1   2        7.32        9.89      0.79 o 
   2   1   2     1078.03     1090.24     14.06 o 
   3   1   2      435.37      431.09      5.75 o 
   4   1   2       36.46       42.86      1.25 o 
   5   1   2       67.25       57.21      1.40 o 
   6   1   2      192.15      202.13      3.16 o 
   7   1   2      328.52      363.32      5.00 o 
   8   1   2        5.23        7.67      1.34 o 
   9   1   2       52.57       50.54      2.18 o 
  10   1   2        9.69        8.51      1.40 o 
  11   1   2       47.42       51.77      2.84 o 
  12   1   2        6.25        5.58      1.48 o 
  13   1   2       70.61       73.82      3.75 o 
  14   1   2        1.97        0.17      1.61 o 
   0   2   2     1500.74     1477.54     20.77 o 
   1   2   2      837.05      750.79      7.84 o 
   2   2   2      936.16     1008.90     11.07 o 
   3   2   2     1443.90     1573.85     15.89 o 
   4   2   2      126.24      124.18      2.08 o 
   5   2   2      354.30      398.43      5.00 o 
   6   2   2       12.74       12.30      1.16 o 
   7   2   2      388.00      417.18      5.57 o 
   8   2   2      551.12      556.47      7.17 o 
   9   2   2      250.90      246.79      4.62 o 
  10   2   2       82.80       81.13      3.25 o 
  11   2   2      102.30       94.53      4.09 o 
  12   2   2       39.39       41.50      2.79 o 
  13   2   2        1.26        0.36      1.48 o 
   1   3   2      984.00     1026.93     11.26 o 
   2   3   2      105.28      110.90      1.82 o 
   3   3   2        0.40        0.16      0.44 o 
   4   3   2     1379.09     1476.25     15.22 o 
   5   3   2      407.34      407.55      6.53 o 
   6   3   2     1910.68     1923.16     19.87 o 
   7   3   2        0.51        0.34      0.63 o 
   8   3   2        3.44        3.10      0.85 o 
   9   3   2       31.43       38.40      2.01 o 
  10   3   2      588.97      593.86      9.66 o 
  11   3   2       60.62       61.49      3.38 o 
  12   3   2       71.46       70.35      3.88 o 
  13   3   2       40.60       36.61      3.08 o 
   0   4   2     3049.26     3183.88     82.64 o 
   1   4   2      714.17      752.05     11.81 o 
   2   4   2     1181.50     1320.65     13.52 o 
   3   4   2       53.89       63.66      1.47 o 
   4   4   2        2.00        3.78      1.02 o 
   5   4   2       13.50        7.58      0.79 o 
   6   4   2      386.14      370.55      5.06 o 
   7   4   2        0.10        1.17      0.73 o 
   8   4   2      253.83      263.78      4.35 o 
   9   4   2      161.25      163.56      4.45 o 
  10   4   2      210.05      208.70      6.17 o 
  11   4   2      226.89      227.95      6.00 o 
  12   4   2        0.04       -0.50      1.19 o 
  13   4   2        0.01        1.65      1.44 o 
   1   5   2      504.56      461.83      7.97 o 
   2   5   2       16.81       22.41      0.95 o 
   3   5   2     1801.53     1886.05     24.17 o 
   4   5   2        2.86        6.26      0.82 o 
   5   5   2      617.29      643.17      8.82 o 
   6   5   2      343.37      329.51      5.10 o 
   7   5   2       79.46       76.20      2.33 o 
   8   5   2      154.48      151.07      3.75 o 
   9   5   2      141.17      137.30      3.45 o 
  10   5   2        1.98        1.65      1.20 o 
  11   5   2        8.73       13.03      1.95 o 
  12   5   2        6.24        6.73      1.65 o 
  13   5   2      102.73      103.94      4.41 o 
   0   6   2      586.03      631.02     14.78 o 
   1   6   2       33.78       29.20      1.83 o 
   2   6   2        3.37        1.47      0.56 o 
   3   6   2        0.40        3.64      0.62 o 
   4   6   2       30.01       24.52      1.82 o 
   5   6   2       22.50       21.03      1.32 o 
   6   6   2       18.32       20.38      1.59 o 
   7   6   2      167.82      166.79      3.76 o 
   8   6   2      220.60      226.65      4.67 o 
   9   6   2       36.09       32.01      2.21 o 
  10   6   2        1.29        1.36      1.18 o 
  11   6   2      153.66      158.25      4.56 o 
  12   6   2       72.33       73.12      4.21 o 
  13   6   2      110.71      125.61      4.67 o 
   1   7   2        0.65       -0.43      0.61 o 
   2   7   2     2770.26     2900.03     28.90 o 
   3   7   2      837.89      833.82     10.50 o 
   4   7   2      456.03      460.87      6.44 o 
   5   7   2      332.90      324.44      5.14 o 
   6   7   2        2.98        5.22      1.03 o 
   7   7   2       51.87       45.44      3.19 o 
   8   7   2        3.65        3.82      1.66 o 
   9   7   2        7.83        7.07      1.17 o 
  10   7   2       16.38       13.12      1.79 o 
  11   7   2        8.32        6.10      1.50 o 
  12   7   2      168.14      168.48      6.39 o 
   0   8   2       32.73       25.48      2.26 o 
   1   8   2       91.13       91.02      2.85 o 
   2   8   2        0.07       -0.50      0.78 o 
   3   8   2      287.61      277.28      5.08 o 
   4   8   2      127.95      126.12      2.62 o 
   5   8   2      919.51      934.73     10.84 o 
   6   8   2        0.07        0.29      0.80 o 
   7   8   2      347.50      338.97      5.73 o 
   8   8   2       37.24       43.36      3.21 o 
   9   8   2       39.92       35.33      3.10 o 
  10   8   2       75.80       82.06      3.91 o 
  11   8   2       16.49       11.75      2.69 o 
  12   8   2       25.69       22.37      4.40 o 
   1   9   2       86.35       84.83      3.34 o 
   2   9   2      119.29      107.07      3.27 o 
   3   9   2       54.94       51.71      2.39 o 
   4   9   2        3.39        3.82      1.16 o 
   5   9   2       10.16       11.26      1.43 o 
   6   9   2        8.74        6.70      1.30 o 
   7   9   2        2.04        0.46      1.10 o 
   8   9   2        0.27        0.03      1.44 o 
   9   9   2       17.64       13.15      1.89 o 
  10   9   2        1.26        0.36      1.44 o 
  11   9   2        0.09       -0.16      1.66 o 
   0  10   2      200.19      197.45      6.19 o 
   1  10   2       55.27       60.78      2.67 o 
   2  10   2     1485.20     1499.52     20.95 o 
   3  10   2      165.14      159.55      3.93 o 
   4  10   2       13.40       12.04      1.47 o 
   5  10   2        4.52        2.89      1.13 o 
   6  10   2        6.60        5.08      1.29 o 
   7  10   2        0.00        1.09      1.10 o 
   8  10   2      138.38      131.93      6.08 o 
   9  10   2        2.32        5.69      1.90 o 
  10  10   2      120.21      138.55      4.85 o 
  11  10   2        2.15       -0.46      1.84 o 
   1  11   2       18.36       19.18      1.69 o 
   2  11   2       66.95       67.08      2.77 o 
   3  11   2      218.00      208.37      7.31 o 
   4  11   2      215.95      208.44      5.12 o 
   5  11   2        0.06        0.19      1.05 o 
   6  11   2        1.94        2.39      1.22 o 
   7  11   2       70.79       67.02      3.24 o 
   8  11   2        3.47        0.94      1.43 o 
   9  11   2       28.75       37.00      3.87 o 
  10  11   2        0.39       -0.63      1.87 o 
   0  12   2      513.96      499.31     19.00 o 
   1  12   2       87.72       89.12      3.16 o 
   2  12   2       14.94       13.43      1.61 o 
   3  12   2       39.68       41.22      2.46 o 
   4  12   2       52.07       52.59      2.76 o 
   5  12   2      369.79      384.30      8.38 o 
   6  12   2       29.14       33.89      2.40 o 
   7  12   2        0.87       -0.03      1.22 o 
   8  12   2        0.88       -0.30      1.45 o 
   9  12   2      249.02      280.78      8.14 o 
   1  13   2       27.83       26.14      2.66 o 
   2  13   2      196.42      184.75      5.91 o 
   3  13   2        2.01        1.86      1.55 o 
   4  13   2        5.87       10.51      2.32 o 
   5  13   2       34.77       39.90      3.33 o 
   6  13   2        0.01        0.05      1.48 o 
   7  13   2       36.54       41.34      4.10 o 
   8  13   2      201.20      206.74     12.90 o 
   0  14   2        0.83       -0.79      1.97 o 
   1  14   2       24.38       21.78      2.63 o 
   2  14   2        8.34        5.01      1.83 o 
   3  14   2        1.61        3.59      1.71 o 
   4  14   2       60.50       56.78      5.05 o 
   5  14   2        0.94        0.29      1.56 o 
   6  14   2      124.57      138.34      5.62 o 
   1  15   2       87.07       94.26      5.12 o 
   2  15   2       83.54       87.19      4.90 o 
   3  15   2       25.79       21.64      2.78 o 
   4  15   2        0.42        0.22      1.68 o 
   5  15   2      293.93      329.67     10.60 o 
   0  16   2      205.46      238.54     10.85 o 
   1  16   2      130.04      136.99     12.11 o 
   0   0   3    16190.58    15806.97    563.61 o 
   2   0   3      507.51      458.76      7.39 o 
   4   0   3      721.86      790.83     14.73 o 
   6   0   3        4.30        2.04      0.74 o 
   8   0   3      586.39      610.06     13.32 o 
  10   0   3       64.52       66.12      4.53 o 
  12   0   3      491.76      474.00     12.67 o 
   1   1   3       22.05       27.75      0.94 o 
   2   1   3      701.87      815.59      8.67 o 
   3   1   3        5.22        3.83      0.68 o 
   4   1   3     1417.29     1519.92     18.46 o 
   5   1   3     2855.81     2964.47     31.71 o 
   6   1   3       61.77       52.26      2.61 o 
   7   1   3        1.98        3.03      1.17 o 
   8   1   3        1.65        0.89      1.01 o 
   9   1   3       10.16        9.92      1.45 o 
  10   1   3       91.70       93.57      3.96 o 
  11   1   3      481.33      479.01      8.75 o 
  12   1   3       16.46       15.72      2.00 o 
  13   1   3       64.09       64.82      3.64 o 
   0   2   3       97.48      125.18      2.87 o 
   1   2   3      827.59      781.56      8.39 o 
   2   2   3      953.94     1043.04     10.91 o 
   3   2   3       35.29       33.73      1.37 o 
   4   2   3      245.20      288.47      4.25 o 
   5   2   3       30.86       48.83      1.65 o 
   6   2   3       49.20       53.59      1.86 o 
   7   2   3      738.36      702.63     10.20 o 
   8   2   3      173.80      172.47      4.15 o 
   9   2   3        7.65        8.72      1.41 o 
  10   2   3      489.99      483.88      8.52 o 
  11   2   3       88.50       91.93      3.80 o 
  12   2   3        4.07        2.40      1.40 o 
  13   2   3      174.47      187.33      5.45 o 
   1   3   3     1023.72     1196.11     13.25 o 
   2   3   3        2.78        1.15      0.47 o 
   3   3   3       19.37       24.27      1.04 o 
   4   3   3      824.88      761.76      8.51 o 
   5   3   3      227.68      213.21      3.24 o 
   6   3   3      466.32      454.58      6.44 o 
   7   3   3      254.68      261.63      4.55 o 
   8   3   3       16.19       10.50      1.53 o 
   9   3   3      238.54      234.87      5.21 o 
  10   3   3       48.82       47.40      3.03 o 
  11   3   3       31.63       31.98      2.55 o 
  12   3   3       76.55       73.90      3.70 o 
  13   3   3       88.59       88.39      5.66 o 
   0   4   3       71.03       66.63      2.04 o 
   1   4   3       44.91       57.40      1.36 o 
   2   4   3      169.85      185.60      2.93 o 
   3   4   3      216.08      233.68      3.55 o 
   4   4   3       97.27      139.60      2.46 o 
   5   4   3        1.68        3.62      0.67 o 
   6   4   3      663.73      671.19      8.80 o 
   7   4   3     1253.62     1228.56     14.78 o 
   8   4   3      908.81      870.45     12.47 o 
   9   4   3      456.93      439.31      7.77 o 
  10   4   3       93.60       91.06      3.50 o 
  11   4   3       19.91       19.43      2.07 o 
  12   4   3       78.76       78.40      4.24 o 
  13   4   3       72.85       77.38      4.48 o 
   1   5   3     2470.70     2674.38     26.56 o 
   2   5   3      168.53      189.00      3.03 o 
   3   5   3      930.56      885.58     10.18 o 
   4   5   3      169.90      197.62      3.36 o 
   5   5   3        1.78        3.36      0.79 o 
   6   5   3      511.68      519.76      7.29 o 
   7   5   3      463.22      462.29      6.90 o 
   8   5   3      577.88      573.15      9.14 o 
   9   5   3      432.58      418.30      7.58 o 
  10   5   3        8.56        7.42      1.55 o 
  11   5   3       34.90       29.02      2.62 o 
  12   5   3       44.42       47.04      3.29 o 
   0   6   3       58.28       53.15      4.04 o 
   1   6   3      203.89      219.64      8.12 o 
   2   6   3       67.10       99.56      2.22 o 
   3   6   3       74.54       75.38      2.37 o 
   4   6   3     1120.98     1110.73     12.20 o 
   5   6   3      916.62      919.83     11.22 o 
   6   6   3      396.01      373.26      5.83 o 
   7   6   3        6.51        8.11      1.28 o 
   8   6   3      135.42      138.68      3.74 o 
   9   6   3      448.45      455.80      8.98 o 
  10   6   3      376.22      379.22      7.41 o 
  11   6   3        0.82       -0.13      1.22 o 
  12   6   3       31.03       29.57      2.57 o 
   1   7   3      366.14      345.71     17.97 o 
   2   7   3      419.25      408.81      9.95 o 
   3   7   3      226.62      234.59      8.18 o 
   4   7   3      171.50      174.87      5.12 o 
   5   7   3      792.82      737.63     10.08 o 
   6   7   3        7.87        8.92      1.22 o 
   7   7   3       42.31       41.55      2.24 o 
   8   7   3      217.99      230.73      4.64 o 
   9   7   3        9.99        7.86      1.47 o 
  10   7   3       24.50       24.13      2.17 o 
  11   7   3        4.74        4.49      1.70 o 
  12   7   3       12.26       23.65      2.74 o 
   0   8   3       50.39       45.54      4.13 o 
   1   8   3      500.49      473.46      7.43 o 
   2   8   3      538.25      519.40      7.99 o 
   3   8   3     2187.87     2151.76     26.13 o 
   4   8   3        9.68        6.74      1.24 o 
   5   8   3      187.16      188.58      5.37 o 
   6   8   3        0.60       -0.06      1.03 o 
   7   8   3       47.78       49.31      7.33 o 
   8   8   3        8.08        6.29      1.92 o 
   9   8   3       24.57       19.45      2.92 o 
  10   8   3       16.02       16.65      2.48 o 
  11   8   3      212.42      228.33      7.39 o 
   1   9   3      136.36      133.77      3.49 o 
   2   9   3      350.01      341.65      6.12 o 
   3   9   3        5.42        8.06      1.28 o 
   4   9   3       15.23       12.19      1.46 o 
   5   9   3       26.84       24.84      1.89 o 
   6   9   3      115.05      108.58      3.80 o 
   7   9   3       25.00       27.65      2.67 o 
   8   9   3       36.11       35.12      2.68 o 
   9   9   3       14.26       11.93      2.56 o 
  10   9   3       41.63       38.66      4.06 o 
  11   9   3       47.88       43.30      4.16 o 
   0  10   3      896.40      866.99     17.98 o 
   1  10   3      162.30      166.18      5.44 o 
   2  10   3       94.87       97.56      3.13 o 
   3  10   3      167.92      170.03      4.20 o 
   4  10   3     2578.79     2540.40     31.01 o 
   5  10   3       25.22       23.45      1.96 o 
   6  10   3        0.16        1.50      2.31 o 
   7  10   3       15.38       17.33      2.08 o 
   8  10   3        7.10        4.57      1.80 o 
   9  10   3       41.08       40.89      3.57 o 
  10  10   3       43.89       43.10      3.77 o 
   1  11   3      936.76      938.28     14.62 o 
   2  11   3      134.09      126.37      3.72 o 
   3  11   3      101.86       93.15      3.28 o 
   4  11   3       65.77       64.91      3.03 o 
   5  11   3      214.43      209.58      5.00 o 
   6  11   3        2.20        1.10      1.36 o 
   7  11   3       87.80       80.18      4.02 o 
   8  11   3       14.40       16.07      2.45 o 
   9  11   3       10.60       14.24      2.57 o 
   0  12   3      441.43      457.89     11.60 o 
   1  12   3        0.07       -0.95      1.05 o 
   2  12   3       23.63       21.16      1.93 o 
   3  12   3      257.38      257.02      5.66 o 
   4  12   3       37.00       42.28      2.61 o 
   5  12   3       11.14       14.16      1.78 o 
   6  12   3        4.49        3.35      1.58 o 
   7  12   3      366.07      362.39     11.57 o 
   8  12   3       14.87       23.36      2.61 o 
   1  13   3      300.08      307.08      6.43 o 
   2  13   3       12.05       14.33      1.92 o 
   3  13   3        2.71        2.54      1.26 o 
   4  13   3       46.26       45.11      2.79 o 
   5  13   3       12.16       10.20      1.92 o 
   6  13   3      333.51      373.08      8.42 o 
   7  13   3       69.54       76.98      4.95 o 
   0  14   3        6.96        3.17      3.89 o 
   1  14   3       52.38       40.06      3.33 o 
   2  14   3      133.45      126.58      5.13 o 
   3  14   3       97.36       91.29      4.73 o 
   4  14   3       31.98       30.96      3.13 o 
   5  14   3      183.50      201.79      7.92 o 
   6  14   3       76.55       73.74      7.50 o 
   1  15   3      263.64      285.41      8.21 o 
   2  15   3      179.99      175.64      6.33 o 
   3  15   3      260.08      297.79      9.85 o 
   0   0   4    22062.83    21424.99    415.85 o 
   2   0   4     6481.66     6673.90     91.09 o 
   4   0   4      899.73      892.90     20.61 o 
   6   0   4     1076.27      990.41     19.00 o 
   8   0   4     1106.40     1038.79     20.52 o 
  10   0   4       15.84       16.10      2.65 o 
  12   0   4      625.87      651.48     16.03 o 
   1   1   4        6.81        7.35      0.71 o 
   2   1   4      336.44      401.42      4.97 o 
   3   1   4       84.71      102.36      2.16 o 
   4   1   4       38.01       53.24      2.62 o 
   5   1   4        7.85        4.69      1.14 o 
   6   1   4      235.19      246.00      4.90 o 
   7   1   4      171.50      190.04      4.40 o 
   8   1   4       11.48        9.00      1.77 o 
   9   1   4       70.84       60.88      3.03 o 
  10   1   4        0.09        0.28      1.18 o 
  11   1   4       45.72       45.94      3.47 o 
  12   1   4        0.63       -0.74      1.41 o 
  13   1   4       82.27       78.94      4.13 o 
   0   2   4     1483.15     1677.28     24.28 o 
   1   2   4     6427.16     6604.22     63.99 o 
   2   2   4        9.29       19.26      0.98 o 
   3   2   4      914.02      863.86     10.37 o 
   4   2   4      148.61      171.68      3.56 o 
   5   2   4     1081.95     1041.04     13.77 o 
   6   2   4       98.37       86.94      2.81 o 
   7   2   4     2410.12     2336.23     28.59 o 
   8   2   4      906.32      905.82     13.06 o 
   9   2   4     1506.39     1505.04     20.06 o 
  10   2   4        8.75        8.57      1.61 o 
  11   2   4       74.80       68.32      3.53 o 
  12   2   4      102.45      106.70      4.45 o 
   1   3   4      356.94      407.14      5.11 o 
   2   3   4      115.90      131.51      2.35 o 
   3   3   4        5.16        4.74      0.62 o 
   4   3   4      717.46      734.28      9.92 o 
   5   3   4      307.10      307.53      4.86 o 
   6   3   4      891.23      898.01     12.45 o 
   7   3   4        0.97        0.00      1.03 o 
   8   3   4        0.99        3.27      1.29 o 
   9   3   4      102.40      105.39      3.65 o 
  10   3   4      467.25      468.46      8.58 o 
  11   3   4       44.50       45.59      3.36 o 
  12   3   4       86.28       73.29      3.85 o 
   0   4   4      197.35      168.71      4.55 o 
   1   4   4      343.03      334.25      4.79 o 
   2   4   4      562.25      535.23      6.44 o 
   3   4   4      468.54      467.91      6.19 o 
   4   4   4     1427.29     1377.83     17.14 o 
   5   4   4      787.25      766.74      9.79 o 
   6   4   4     2038.63     1997.98     24.68 o 
   7   4   4      236.03      227.69      4.93 o 
   8   4   4     1229.10     1215.16     16.59 o 
   9   4   4      520.65      499.23      8.72 o 
  10   4   4      750.61      719.57     11.58 o 
  11   4   4      526.66      502.60      9.31 o 
  12   4   4      135.16      128.50      4.65 o 
   1   5   4       94.15       69.16      1.84 o 
   2   5   4       65.42       81.01      2.00 o 
   3   5   4     1025.00     1047.17     12.25 o 
   4   5   4        0.11        0.45      0.65 o 
   5   5   4      375.06      385.62      5.87 o 
   6   5   4      397.89      391.66      6.78 o 
   7   5   4      109.32      106.74      4.01 o 
   8   5   4      111.79      113.85      3.59 o 
   9   5   4       78.29       74.61      3.42 o 
  10   5   4       15.13       20.34      2.17 o 
  11   5   4        5.85        5.29      1.66 o 
  12   5   4        0.76       -0.35      1.69 o 
   0   6   4      323.51      310.32      7.57 o 
   1   6   4      603.19      614.65      8.84 o 
   2   6   4     1639.39     1605.16     19.82 o 
   3   6   4      748.77      697.72     21.12 o 
   4   6   4     1041.27      970.53     14.23 o 
   5   6   4      336.62      315.80      5.74 o 
   6   6   4      703.83      673.66     11.24 o 
   7   6   4      752.58      743.13     12.37 o 
   8   6   4     1155.50     1108.16     17.19 o 
   9   6   4       44.65       48.95      3.19 o 
  10   6   4      159.21      155.32      5.12 o 
  11   6   4      409.76      421.28      9.35 o 
   1   7   4        5.78        8.99      1.26 o 
   2   7   4     1452.68     1451.04     20.05 o 
   3   7   4      565.82      575.81      8.66 o 
   4   7   4      256.07      256.96      7.16 o 
   5   7   4      221.62      219.14      5.27 o 
   6   7   4        1.43       -0.32      1.16 o 
   7   7   4       66.26       55.82      3.65 o 
   8   7   4        6.82        6.17      1.88 o 
   9   7   4       27.24       20.95      2.67 o 
  10   7   4       15.14       12.05      2.38 o 
  11   7   4       22.57       19.09      2.84 o 
   0   8   4      297.98      267.58     15.26 o 
   1   8   4     1648.37     1505.91     38.66 o 
   2   8   4      137.37      131.80      3.79 o 
   3   8   4     1666.90     1586.06     20.12 o 
   4   8   4      378.47      373.52      7.45 o 
   5   8   4     3120.31     3119.87     45.89 o 
   6   8   4      110.54       97.59      3.71 o 
   7   8   4        7.22        7.75      1.92 o 
   8   8   4        5.52        4.67      1.84 o 
   9   8   4      131.62      132.82      5.41 o 
  10   8   4      188.95      200.00      8.64 o 
  11   8   4      188.65      196.44      7.11 o 
   1   9   4       35.56       31.65      2.04 o 
   2   9   4       90.14       88.47      5.56 o 
   3   9   4       35.92       34.17      2.78 o 
   4   9   4        0.03        0.71      0.88 o 
   5   9   4       13.89        9.42      2.83 o 
   6   9   4        0.00       -0.92      0.98 o 
   7   9   4        1.13        0.54      1.48 o 
   8   9   4        4.43        3.57      1.77 o 
   9   9   4        5.50        2.73      1.89 o 
  10   9   4        0.04       -0.31      1.83 o 
   0  10   4      138.10      127.47      5.25 o 
   1  10   4       19.18       25.54      2.22 o 
   2  10   4     3753.88     3680.26     43.53 o 
   3  10   4      193.92      198.97      4.76 o 
   4  10   4      496.57      505.22      9.56 o 
   5  10   4        2.03        1.32      1.35 o 
   6  10   4      321.98      311.27      8.01 o 
   7  10   4        2.93        3.53      2.18 o 
   8  10   4       33.88       30.25      3.72 o 
   9  10   4        5.92        3.71      1.80 o 
   1  11   4       55.11       48.28      2.63 o 
   2  11   4       71.92       78.23      3.29 o 
   3  11   4      122.31      115.03      3.98 o 
   4  11   4      112.90      111.22      4.10 o 
   5  11   4        2.51        3.81      1.52 o 
   6  11   4        3.80        3.00      1.50 o 
   7  11   4       44.83       33.42      3.82 o 
   8  11   4        2.85        1.21      1.73 o 
   0  12   4      289.20      287.47     14.08 o 
   1  12   4      154.03      153.33      5.44 o 
   2  12   4       72.56       69.39      3.30 o 
   3  12   4      441.76      446.85      8.21 o 
   4  12   4      105.79      103.97      5.22 o 
   5  12   4     1030.33     1026.72     16.76 o 
   6  12   4       68.41       74.72      4.08 o 
   7  12   4      122.69      132.03      6.57 o 
   1  13   4       49.20       50.66      2.96 o 
   2  13   4      169.01      162.52      4.66 o 
   3  13   4        6.19        4.46      1.69 o 
   4  13   4       21.24       25.10      2.60 o 
   5  13   4       16.92       17.34      2.35 o 
   6  13   4        3.21        2.54      1.77 o 
   0  14   4      143.36      146.31      6.36 o 
   1  14   4      149.19      146.78      5.60 o 
   2  14   4       75.67       82.52      3.84 o 
   3  14   4       45.26       51.06      4.79 o 
   4  14   4      338.27      343.55      8.20 o 
   0   0   5     4948.33     5077.13     99.30 o 
   2   0   5     8595.71     8849.70    120.76 o 
   4   0   5      331.29      331.48      8.30 o 
   6   0   5     1788.28     1759.77     31.54 o 
   8   0   5      938.07      923.82     19.15 o 
  10   0   5      287.37      290.83      9.28 o 
  12   0   5       90.25       97.79      7.27 o 
   1   1   5        4.83        4.52      0.82 o 
   2   1   5        2.13        0.73      0.90 o 
   3   1   5      380.97      369.63      6.17 o 
   4   1   5      242.45      243.96      4.84 o 
   5   1   5      177.14      176.42      8.86 o 
   6   1   5       63.40       57.76      2.72 o 
   7   1   5        1.59       -0.06      1.11 o 
   8   1   5        1.99       -0.68      1.13 o 
   9   1   5       36.57       38.72      2.64 o 
  10   1   5        0.01       -1.69      1.25 o 
  11   1   5       56.66       63.14      3.54 o 
  12   1   5        8.72        6.16      1.86 o 
   0   2   5      517.39      486.13      8.66 o 
   1   2   5     6037.45     6226.54     60.58 o 
   2   2   5      505.48      546.51      6.70 o 
   3   2   5      406.70      405.61      6.59 o 
   4   2   5       15.92       16.32      1.52 o 
   5   2   5     1453.42     1424.49     24.26 o 
   6   2   5       33.11       34.49      2.21 o 
   7   2   5     1335.32     1307.68     17.59 o 
   8   2   5      118.29      113.95      3.69 o 
   9   2   5     1185.39     1171.68     16.67 o 
  10   2   5      268.68      262.37      6.17 o 
  11   2   5       92.98       92.36      5.50 o 
  12   2   5        3.73        1.77      1.67 o 
   1   3   5       82.84       79.86      2.00 o 
   2   3   5      190.67      199.23      3.27 o 
   3   3   5      261.91      278.07      5.80 o 
   4   3   5      135.06      141.00      3.52 o 
   5   3   5       17.12       14.82      1.57 o 
   6   3   5     1086.77     1058.00     14.59 o 
   7   3   5      243.81      248.35      5.42 o 
   8   3   5      137.67      135.67      4.05 o 
   9   3   5       21.60       21.38      2.14 o 
  10   3   5       52.37       52.12      3.12 o 
  11   3   5        1.01       -1.08      1.34 o 
  12   3   5        2.61        2.03      1.69 o 
   0   4   5      672.64      719.01     11.91 o 
   1   4   5      186.28      208.11      3.50 o 
   2   4   5      667.55      675.84      8.05 o 
   3   4   5      302.22      281.91      4.65 o 
   4   4   5     1046.46     1055.24     14.13 o 
   5   4   5      741.01      734.53     10.75 o 
   6   4   5     1386.16     1296.18     17.27 o 
   7   4   5     1140.28     1143.87     15.85 o 
   8   4   5     1400.24     1376.91     26.08 o 
   9   4   5      255.99      244.19      5.75 o 
  10   4   5      188.14      185.52      5.28 o 
  11   4   5      236.54      238.05      6.13 o 
   1   5   5      744.66      736.66     10.28 o 
   2   5   5        0.01       -0.75      0.75 o 
   3   5   5       42.03       44.18      2.75 o 
   4   5   5       33.61       27.86      4.16 o 
   5   5   5       70.99       71.62      3.31 o 
   6   5   5       92.96       91.15      4.60 o 
   7   5   5       34.71       30.17      2.53 o 
   8   5   5       16.18       12.79      1.99 o 
   9   5   5       42.97       42.67      3.12 o 
  10   5   5       69.44       74.97      4.17 o 
  11   5   5        9.45        7.79      2.34 o 
   0   6   5      805.68      720.02     18.22 o 
   1   6   5      155.77      146.70      4.02 o 
   2   6   5      847.83      863.12     11.88 o 
   3   6   5      751.58      706.65     11.43 o 
   4   6   5     1058.72     1023.09     20.38 o 
   5   6   5      762.01      745.23     17.08 o 
   6   6   5      848.26      810.42     15.20 o 
   7   6   5      404.02      411.47      9.68 o 
   8   6   5      502.51      497.27     11.24 o 
   9   6   5      340.44      339.69      9.07 o 
  10   6   5      348.79      329.73      9.32 o 
  11   6   5      218.74      227.66      8.30 o 
   1   7   5       20.69       22.85      1.93 o 
   2   7   5      405.33      396.70      8.63 o 
   3   7   5       76.86       67.19      4.41 o 
   4   7   5      163.88      150.63      6.23 o 
   5   7   5       89.06       84.14      5.52 o 
   6   7   5       67.10       72.86      4.25 o 
   7   7   5       42.34       39.27      3.32 o 
   8   7   5       91.69       92.45      5.04 o 
   9   7   5       28.52       26.45      3.08 o 
  10   7   5       26.30       28.78      3.32 o 
   0   8   5      517.19      480.37     11.17 o 
   1   8   5     1338.91     1339.62     17.58 o 
   2   8   5       87.32       85.88      4.36 o 
   3   8   5     2933.88     2902.53     49.77 o 
   4   8   5      348.37      359.18      7.49 o 
   5   8   5      953.74      933.44     19.89 o 
   6   8   5        0.18       -0.18      1.67 o 
   7   8   5       13.34        6.91      2.41 o 
   8   8   5       50.13       48.74      3.82 o 
   9   8   5      128.47      119.23      6.03 o 
  10   8   5        4.96        7.12      2.29 o 
   1   9   5       16.00       15.96      1.73 o 
   2   9   5        7.59        8.58      1.64 o 
   3   9   5        4.98        9.38      1.91 o 
   4   9   5        1.69        0.81      1.53 o 
   5   9   5       79.18       82.04      5.32 o 
   6   9   5        0.42        1.36      1.51 o 
   7   9   5       49.32       48.58      3.80 o 
   8   9   5        0.00       -0.94      1.63 o 
   9   9   5       69.81       71.86      4.86 o 
   0  10   5     1127.76     1067.38     25.52 o 
   1  10   5        8.46       11.68      2.50 o 
   2  10   5      822.16      782.26     14.85 o 
   3  10   5        2.78        4.60      1.78 o 
   4  10   5     1313.44     1224.65     31.99 o 
   5  10   5        0.48        1.05      1.14 o 
   6  10   5      428.83      422.60     10.32 o 
   7  10   5        0.66        1.43      1.81 o 
   8  10   5      197.40      191.82      6.91 o 
   1  11   5        0.54       -0.18      1.10 o 
   2  11   5      181.46      171.31      7.68 o 
   3  11   5      148.39      135.75      6.69 o 
   4  11   5        1.91        2.29      1.42 o 
   5  11   5       52.56       44.40     11.68 o 
   6  11   5       27.60       17.41      3.89 o 
   7  11   5        3.54        2.93      1.74 o 
   0  12   5      126.61      142.99      6.06 o 
   1  12   5      161.89      155.60      4.51 o 
   2  12   5        0.33        0.37      1.26 o 
   3  12   5      645.44      654.33     12.10 o 
   4  12   5      103.26      108.31      4.80 o 
   5  12   5      434.83      453.72     12.86 o 
   6  12   5        0.01        0.10      1.78 o 
   1  13   5        0.75       -0.22      1.44 o 
   2  13   5       92.07       97.51      4.52 o 
   3  13   5       34.65       38.67      3.10 o 
   4  13   5       21.47       21.67      2.57 o 
   0  14   5      153.72      160.18      6.89 o 
   0   0   6    13003.92    13417.24    257.88 o 
   2   0   6        9.43       10.52      2.15 o 
   4   0   6       55.43       52.00      4.32 o 
   6   0   6        2.90        0.38      1.58 o 
   8   0   6      439.11      416.86     18.90 o 
  10   0   6       16.37       15.16      3.01 o 
   1   1   6        0.36        0.52      1.02 o 
   2   1   6       16.43       18.19      1.61 o 
   3   1   6      127.87      137.88      3.61 o 
   4   1   6       24.90       26.58      1.95 o 
   5   1   6      374.82      382.84      6.95 o 
   6   1   6       39.92       47.09      3.50 o 
   7   1   6       53.61       51.44      2.88 o 
   8   1   6       57.16       48.88      2.92 o 
   9   1   6        5.19        3.71      1.49 o 
  10   1   6       26.82       26.60      2.52 o 
  11   1   6       39.78       36.14      2.95 o 
   0   2   6       23.88       27.37      2.44 o 
   1   2   6      176.59      185.56      3.68 o 
   2   2   6        0.19       -0.93      0.90 o 
   3   2   6      638.58      695.43     10.28 o 
   4   2   6        1.06        0.05      1.02 o 
   5   2   6        8.13       12.66      1.58 o 
   6   2   6      136.79      146.85      4.49 o 
   7   2   6      988.05      976.46     14.27 o 
   8   2   6       24.59       21.97      2.52 o 
   9   2   6        3.55        2.98      1.50 o 
  10   2   6        1.44        1.15      1.53 o 
  11   2   6       93.47       98.67      4.56 o 
   1   3   6      239.51      244.70      4.36 o 
   2   3   6       26.11       35.76      2.07 o 
   3   3   6      280.06      280.81      5.44 o 
   4   3   6      521.92      482.44      7.99 o 
   5   3   6      383.08      368.40      6.83 o 
   6   3   6        1.20       -1.21      0.99 o 
   7   3   6        0.02       -1.74      1.16 o 
   8   3   6       45.52       39.30      2.70 o 
   9   3   6        0.15        0.55      1.39 o 
  10   3   6      201.93      202.27      5.62 o 
   0   4   6       51.62       53.39      3.10 o 
   1   4   6       64.57       61.20      2.68 o 
   2   4   6        1.75       -0.34      1.08 o 
   3   4   6        3.28        3.36      1.31 o 
   4   4   6       16.65       11.29      1.71 o 
   5   4   6        0.06        3.06      1.45 o 
   6   4   6      469.77      499.17     13.43 o 
   7   4   6      106.68      101.44      4.21 o 
   8   4   6      245.18      240.03      6.43 o 
   9   4   6      476.48      475.40     11.35 o 
  10   4   6      404.99      412.23     10.68 o 
   1   5   6       61.14       82.92      3.11 o 
   2   5   6        2.78        2.01      1.38 o 
   3   5   6     1155.28     1095.33     18.67 o 
   4   5   6      361.96      356.36      8.45 o 
   5   5   6      464.61      444.19      9.95 o 
   6   5   6      145.95      145.89      5.39 o 
   7   5   6        9.17       10.47      2.12 o 
   8   5   6       90.16       87.73      5.94 o 
   9   5   6      221.80      215.10      7.21 o 
  10   5   6       46.66       47.50      5.99 o 
   0   6   6        5.22        2.02      1.35 o 
   1   6   6       33.88       32.65      2.30 o 
   2   6   6       49.94       47.06      2.67 o 
   3   6   6       24.17       31.30      2.80 o 
   4   6   6      653.55      642.87     12.78 o 
   5   6   6      163.54      145.17      6.53 o 
   6   6   6      217.47      198.29      6.38 o 
   7   6   6       13.80       17.06      3.39 o 
   8   6   6        0.43        0.84      1.74 o 
   9   6   6       60.51       57.60      4.37 o 
   1   7   6       69.37       65.84      3.23 o 
   2   7   6      383.42      373.52      7.56 o 
   3   7   6       17.41       13.77      2.15 o 
   4   7   6       19.95       19.76      2.46 o 
   5   7   6        2.74       -0.26      1.03 o 
   6   7   6      124.13      128.01      5.19 o 
   7   7   6       92.38       79.51      4.74 o 
   8   7   6        1.81       -0.36      1.70 o 
   9   7   6        9.69       10.51      2.51 o 
   0   8   6      235.09      207.75      6.75 o 
   1   8   6      406.13      388.98      7.86 o 
   2   8   6      347.67      315.08      8.44 o 
   3   8   6      427.99      418.83      9.67 o 
   4   8   6        0.30       -0.48      1.42 o 
   5   8   6       48.38       39.28      3.33 o 
   6   8   6      109.54       84.18      4.81 o 
   7   8   6      167.08      170.84      6.30 o 
   8   8   6       34.97       36.52      3.62 o 
   1   9   6        6.81        6.27      1.84 o 
   2   9   6       18.37       18.82      2.11 o 
   3   9   6       23.57       23.49      2.71 o 
   4   9   6        0.34        1.10      1.55 o 
   5   9   6       10.21       11.13      2.68 o 
   6   9   6       76.63       75.74      4.76 o 
   7   9   6      131.74      141.22      5.99 o 
   0  10   6       88.98       96.94      6.52 o 
   1  10   6       17.29       16.92      2.97 o 
   2  10   6      260.05      251.93      7.28 o 
   3  10   6       14.15       11.46      2.22 o 
   4  10   6      680.71      710.36     16.83 o 
   5  10   6        4.41        3.07      1.92 o 
   6  10   6        0.12        0.54      1.80 o 
   7  10   6       25.71       28.49      3.29 o 
   1  11   6      285.76      291.52      7.11 o 
   2  11   6        0.72        0.52      1.67 o 
   3  11   6        4.92        3.93      2.98 o 
   4  11   6      178.94      192.14     16.36 o 
   5  11   6        6.31        3.60      2.89 o 
   0  12   6        6.31        3.76      3.56 o 
   1  12   6        5.12        1.05      1.35 o 
   2  12   6       20.08       19.41      2.59 o 
   3  12   6      102.26       77.06      6.80 o 
   0   0   7       30.39       19.83      4.82 o 
   2   0   7     1185.28     1231.67     23.32 o 
   4   0   7      254.18      238.89      7.54 o 
   6   0   7       97.80       99.66      7.57 o 
   8   0   7        8.85        9.78      2.58 o 
   1   1   7        0.00        0.59      1.05 o 
   2   1   7        2.97        1.10      1.14 o 
   3   1   7      251.76      254.36      5.66 o 
   4   1   7       27.66       28.71      2.21 o 
   5   1   7       54.88       51.65      2.86 o 
   6   1   7       28.03       22.51      2.24 o 
   7   1   7        0.48        2.25      1.38 o 
   8   1   7       25.88       23.17      2.28 o 
   9   1   7       13.22       13.38      2.09 o 
   0   2   7       16.79       19.84      3.46 o 
   1   2   7      527.23      546.16      9.63 o 
   2   2   7       29.76       29.66      2.10 o 
   3   2   7      338.17      323.45      6.27 o 
   4   2   7       40.52       36.15      2.39 o 
   5   2   7       40.55       41.99      2.61 o 
   6   2   7       10.85       10.59      1.70 o 
   7   2   7        0.05       -0.13      1.19 o 
   8   2   7       15.44       11.39      1.86 o 
   9   2   7      220.17      213.50      5.82 o 
   1   3   7      136.32      127.21      5.39 o 
   2   3   7      107.86      104.79      4.13 o 
   3   3   7      220.08      213.43      8.09 o 
   4   3   7        7.99       15.12      2.24 o 
   5   3   7        3.06        1.24      1.63 o 
   6   3   7      707.95      657.91     13.50 o 
   7   3   7       58.26       53.06      4.48 o 
   8   3   7       59.94       62.62      5.16 o 
   9   3   7        9.12        9.06      2.49 o 
   0   4   7       64.07       70.00      8.50 o 
   1   4   7       61.20       54.31      4.09 o 
   2   4   7        3.41        3.78      1.54 o 
   3   4   7       10.37       11.19      1.97 o 
   4   4   7        1.11        3.37      1.67 o 
   5   4   7       77.85       78.72      4.48 o 
   6   4   7       63.18       61.22      4.09 o 
   7   4   7      123.50      136.04      6.34 o 
   8   4   7      183.03      184.76      7.78 o 
   9   4   7        1.13       -1.11      1.81 o 
   1   5   7      389.19      380.87     10.34 o 
   2   5   7        0.56        1.66      1.45 o 
   3   5   7        8.73        5.64      1.76 o 
   4   5   7      104.75      105.42      5.19 o 
   5   5   7       61.10       53.86      3.79 o 
   6   5   7      135.29      127.21      5.31 o 
   7   5   7        6.85        4.60      2.02 o 
   8   5   7        7.67        2.65      1.51 o 
   0   6   7        1.89        2.52      4.53 o 
   1   6   7       57.18       51.06      4.16 o 
   2   6   7       15.85       17.32      2.26 o 
   3   6   7       39.71       36.68      3.09 o 
   4   6   7        2.72        4.83      1.82 o 
   5   6   7       50.46       48.80      3.72 o 
   6   6   7       12.27       13.30      2.47 o 
   7   6   7       27.58       27.16      3.12 o 
   8   6   7       53.30       47.10      4.74 o 
   1   7   7        0.01        0.70      1.79 o 
   2   7   7      106.88      104.28      4.72 o 
   3   7   7       85.44       68.43      4.19 o 
   4   7   7      129.47      126.21      5.14 o 
   5   7   7        8.80        7.34      2.04 o 
   6   7   7       70.78       63.06      5.33 o 
   7   7   7       76.51       69.80      5.63 o 
   0   8   7      236.73      202.10      8.95 o 
   1   8   7       28.79       38.12      3.87 o 
   2   8   7       16.72       10.91      2.52 o 
   3   8   7      305.95      307.36      8.28 o 
   4   8   7       64.56       66.03      4.90 o 
   5   8   7      108.35      105.75      5.40 o 
   6   8   7       48.84       40.16      4.27 o 
   1   9   7       36.03       35.40      3.91 o 
   2   9   7        0.42        1.31      2.01 o 
   3   9   7        5.58        4.25      1.90 o 
   4   9   7       12.09        7.52      2.07 o 
   5   9   7       44.43       44.28      4.94 o 
   0  10   7       26.11       24.04      4.37 o 
   1  10   7        0.61        0.22      2.04 o 
   2  10   7       42.63       45.76      5.14 o 
   3  10   7       21.39       19.42      2.78 o 
   4  10   7      104.43       99.48      7.71 o 
   1  11   7        7.07       10.28      2.81 o 
   0   0   8     2465.69     2528.36     77.46 o 
   2   0   8      463.11      498.21     15.31 o 
   4   0   8       85.41      103.91      5.71 o 
   6   0   8      109.77      115.25      5.98 o 
   1   1   8        0.00        2.09      1.75 o 
   2   1   8       25.45       29.97      2.90 o 
   3   1   8       15.54       17.33      2.19 o 
   4   1   8        4.29        3.47      1.43 o 
   5   1   8        0.78       -0.38      1.30 o 
   6   1   8       14.67       15.91      2.08 o 
   7   1   8       49.06       48.09      3.24 o 
   0   2   8      177.73      200.30     13.33 o 
   1   2   8      551.37      577.74     32.57 o 
   2   2   8       10.68        9.82      3.53 o 
   3   2   8      140.70      155.61      6.44 o 
   4   2   8       21.07       23.75      2.71 o 
   5   2   8       81.40       91.66      4.93 o 
   6   2   8       10.35       10.05      2.35 o 
   7   2   8      435.43      444.94     11.60 o 
   1   3   8       22.50       33.98      9.19 o 
   2   3   8        7.50       10.22      3.23 o 
   3   3   8        1.19        0.13      1.90 o 
   4   3   8      108.68      110.50      4.86 o 
   5   3   8       61.67       58.90      4.11 o 
   6   3   8       92.46       89.25      5.11 o 
   7   3   8        0.78        1.56      1.97 o 
   0   4   8       33.31       29.60      6.31 o 
   1   4   8       29.12       35.06      4.76 o 
   2   4   8       41.96       45.36      5.27 o 
   3   4   8       57.81       58.15      4.72 o 
   4   4   8      214.01      222.46      6.92 o 
   5   4   8       65.54       72.57      4.62 o 
   6   4   8      275.97      315.22      8.92 o 
   7   4   8       42.29       36.73      3.71 o 
   1   5   8        2.60        3.99      4.05 o 
   2   5   8        6.92        9.08      5.01 o 
   3   5   8      215.87      203.30      7.81 o 
   4   5   8        5.25        4.73      1.95 o 
   5   5   8       82.44       82.43      4.95 o 
   6   5   8       33.94       41.54      3.80 o 
   0   6   8       40.08       41.18      7.38 o 
   1   6   8       77.42       75.96      6.87 o 
   2   6   8      164.99      182.84     14.97 o 
   3   6   8       85.93       96.90      6.88 o 
   4   6   8      164.08      159.50     11.40 o 
   5   6   8       33.17       31.97      3.38 o 
   1   7   8        0.18       -0.88      2.65 o 
   2   7   8      264.71      274.23     12.10 o 
   3   7   8       66.99       73.62      5.58 o 
   4   7   8       16.44       16.31      3.26 o 
   0   8   8       15.93       28.86      6.91 o 
   1   8   8      237.02      222.27     10.98 o 
   2   8   8       27.38       24.13      4.56 o 
   3   8   8      246.99      250.13      9.25 o 
   0   0   9     2825.19     3140.23     95.55 o 
   2   0   9      621.10      655.00     28.65 o 
   4   0   9      343.33      342.03     12.95 o 
   1   1   9        0.34        6.61      4.46 o 
   2   1   9       62.74       64.85      8.13 o 
   3   1   9        7.58        7.49      3.20 o 
   4   1   9       93.43      122.46      8.13 o 
   0   2   9        1.44        7.05      4.78 o 
   1   2   9      752.64      831.81     40.43 o 
   2   2   9      176.82      222.85     11.85 o 
   3   2   9      653.44      691.81     20.85 o 
   4   2   9        4.13        1.92      3.49 o 
   1   3   9      112.19      132.92     17.40 o 
   2   3   9        0.07        2.32      3.03 o 
   3   3   9        7.94        8.17      3.56 o 
   4   3   9       39.46       28.17      4.91 o 
   0   4   9      473.37      479.03     23.70 o 
   1   4   9      166.17      165.13     11.55 o 
   2   4   9      246.50      284.40     12.30 o 
   3   4   9       70.43       73.66     10.53 o 
   1   5   9      127.38      145.56      9.00 o 
   2   5   9        6.13       10.41      3.78 o 
                                                 
